# Supplementary material for: Polydimethylsiloxanes with Grafted Dibenzoylmethanatoboron Difluoride: Synthesis and Properties
Source: Polymers (Basel). 2022 Nov 23;14(23):5075. doi: 10.3390/polym14235075 (PMC9740564; doi:10.3390/polym14235075)
Supplement: Supplementary file 1 [file polymers-14-05075-s001.zip]

Archive with 1 entries (1 files):
- polymers-2038950-supplementary.pdf
